# Supplementary material for: Insights into Binding Mechanisms of Potential Inhibitors Targeting PCSK9 Protein via Molecular Dynamics Simulation and Free Energy Calculation
Source: Molecules. 2025 Jul 14;30(14):2962. doi: 10.3390/molecules30142962 (PMC12298945; doi:10.3390/molecules30142962)
Supplement: Supplementary file 1 [file molecules-30-02962-s001.zip]

Archive with 1 entries (1 files):
- molecules-3717751-supplementary.pdf
